# Supplementary material for: CCN5 Drives Leydig Cell Aging and Testicular Dysfunction: Insights into Fibrosis, Lipid Dysregulation, and Therapeutic Potential
Source: Research (Wash D C). 2025 Aug 1;8:0762. doi: 10.34133/research.0762 (PMC12314281; doi:10.34133/research.0762)
Supplement: Supplementary 1 — Figs. S1 and S2 Tables S1 to S4 Data S1 [file research.0762.f1.zip]

Archive with 2 entries (2 files):
- Supplementary Information.docx
- tables.rar
